# Supplementary material for: Effect of host genetics and gut microbiome on fat deposition traits in pigs
Source: Front Microbiol. 2022 Sep 20;13:925200. doi: 10.3389/fmicb.2022.925200 (PMC9530793; doi:10.3389/fmicb.2022.925200)
Supplement: Supplementary file 2 [file Data_Sheet_1.xlsx]

## Sheet: S1
Supplementary Table1. The identification of phyla, classes, orders, families, and genera of microbes in the cecum
phyla	classes	orders	families	genera
Actinobacteria	Clostridia	Clostridiales	Acidaminobacteraceae	02d06
Bacteroidetes	Bacteroidia	Bacteroidales	Actinomycetaceae	Acidovorax
Chlamydiae	4C0d-2	YS2	Aerococcaceae	Acinetobacter
Chloroflexi	RF3	ML615J-28	Aeromonadaceae	Actinobacillus
Cyanobacteria	Actinobacteria	Actinomycetales	Alcaligenaceae	Actinomyces
Deferribacteres	Opitutae	HA64	Anaeroplasmataceae	Adlercreutzia
Elusimicrobia	Alphaproteobacteria	RF32	Bacillaceae	Aerococcus
Euryarchaeota	Mollicutes	RF39	Bacteroidaceae	Aeromonas
Fibrobacteres	Coriobacteriia	Coriobacteriales	Bifidobacteriaceae	Aggregatibacter
Firmicutes	Lentisphaeria	Victivallales	Brevibacteriaceae	Akkermansia
Fusobacteria	Gammaproteobacteria	Pseudomonadales	BS11	Alistipes
Lentisphaerae	Erysipelotrichi	Erysipelotrichales	Campylobacteraceae	Anaerobiospirillum
Proteobacteria	Spirochaetes	Sphaerochaetales	Cardiobacteriaceae	Anaerofilum
Spirochaetes	Deltaproteobacteria	Desulfovibrionales	Carnobacteriaceae	Anaerofustis
Synergistetes	Verruco-5	Spirochaetales	Cerasicoccaceae	Anaeroplasma
Tenericutes	Betaproteobacteria	WCHB1-41	Chlamydiaceae	Anaerostipes
TM7	TM7-3	Cardiobacteriales	Christensenellaceae	Anaerovibrio
Verrucomicrobia	Verrucomicrobiae	Anaeroplasmatales	Clostridiaceae	Anaerovorax
WPS-2	Bacilli	Tremblayales	Comamonadaceae	Arcanobacterium
	Fibrobacteria	EW055	Coriobacteriaceae	Arcobacter
	Epsilonproteobacteria	Burkholderiales	Corynebacteriaceae	Arthrobacter
	Fusobacteriia	Verrucomicrobiales	Cryomorphaceae	Atopobium
	Deferribacteres	Turicibacterales	Deferribacteraceae	Bacteroides
	Elusimicrobia	Lactobacillales	Dehalobacteriaceae	Bifidobacterium
	Flavobacteriia	Pasteurellales	Dermabacteraceae	Bilophila
	Synergistia	Z20	Desulfovibrionaceae	Blautia
	Thermoplasmata	Fibrobacterales	Dethiosulfovibrionaceae	Brachybacterium
	Chloroplast	Aeromonadales	Dietziaceae	Brevibacterium
	Methanobacteria	Campylobacterales	Elusimicrobiaceae	Bulleidia
	TA18	Cerasicoccales	Enterobacteriaceae	Butyricicoccus
	Chlamydiia	Fusobacteriales	Enterococcaceae	Butyricimonas
	Sphingobacteriia	Deferribacterales	Erysipelotrichaceae	Butyrivibrio
	Thermomicrobia	Elusimicrobiales	Eubacteriaceae	Campylobacter
		Mycoplasmatales	F16	Carnobacterium
		Rickettsiales	Fibrobacteraceae	Catenibacterium
		Neisseriales	Fusobacteriaceae	Cetobacterium
		Flavobacteriales	Gemellaceae	CF231
		Synergistales	Helicobacteraceae	Chlamydia
		Gemellales	Intrasporangiaceae	Chryseobacterium
		Acholeplasmatales	Lachnospiraceae	Clostridium
		E2	Lactobacillaceae	Coprobacillus
		Streptophyta	Leptotrichiaceae	Coprococcus
		BD7-3	Leuconostocaceae	Corynebacterium
		SHA-98	Methanobacteriaceae	Defluviitalea
		Enterobacteriales	Methanomassiliicoccaceae	Dehalobacterium
		Methanobacteriales	Micrococcaceae	Dermabacter
		Bacillales	mitochondria	Desulfovibrio
		Bifidobacteriales	Mogibacteriaceae	Dialister
		GMD14H09	Moraxellaceae	Dietzia
		CW040	Mycoplasmataceae	Dorea
		Rhodobacterales	Neisseriaceae	Dysgonomonas
		PHOS-HD29	Nocardioidaceae	Elizabethkingia
		Nitrosomonadales	Odoribacteraceae	Elusimicrobium
		Chlamydiales	Oxalobacteraceae	Enhydrobacter
		Sphingobacteriales	p-2534-18B5	Enterococcus
		JG30-KF-CM45	Paraprevotellaceae	Epulopiscium
			Pasteurellaceae	Escherichia
			Peptococcaceae	Eubacterium
			Peptostreptococcaceae	Facklamia
			Planococcaceae	Faecalibacterium
			Porphyromonadaceae	Fibrobacter
			Prevotellaceae	Filifactor
			Pseudomonadaceae	Flexispira
			R4-45B	Fluviicola
			RF16	Fusobacterium
			RFP12	Gallibacterium
			Rhodobacteraceae	Gallicola
			Rikenellaceae	Gemella
			Ruminococcaceae	Gemmiger
			S24-7	Guggenheimella
			Sanguibacteraceae	GW-34
			Sphaerochaetaceae	Haemophilus
			Sphingobacteriaceae	Helcococcus
			Spirochaetaceae	Helicobacter
			Staphylococcaceae	Jeotgalicoccus
			Streptococcaceae	Kitasatospora
			Streptomycetaceae	L7A_E11
			Succinivibrionaceae	Lachnospira
			Synergistaceae	Lactobacillus
			Syntrophomonadaceae	Megasphaera
			Tissierellaceae	Methanobrevibacter
			Turicibacteraceae	Micrococcus
			Veillonellaceae	Mitsuokella
			Verrucomicrobiaceae	Mobiluncus
			Victivallaceae	Mogibacterium
			WCHB1-25	Moraxella
			Weeksellaceae	Mucispirillum
				Mycoplasma
				Neisseria
				Oligella
				Olsenella
				Oribacterium
				Oscillospira
				Oxalobacter
				p-75-a5
				Paludibacter
				Parabacteroides
				Paraprevotella
				Parvimonas
				Pasteurella
				Peptococcus
				Peptoniphilus
				Peptostreptococcus
				ph2
				Phascolarctobacterium
				Plesiomonas
				Porphyromonas
				Prevotella
				Proteocatella
				Proteus
				Psychrobacter
				Pyramidobacter
				rc4-4
				RFN20
				Rhodobacter
				Roseburia
				Rothia
				Ruminobacter
				Ruminococcus
				Rummeliibacillus
				Salmonella
				Sedimentibacter
				Selenomonas
				Sharpea
				Shuttleworthia
				Sphaerochaeta
				Sphingobacterium
				Spirochaeta
				Staphylococcus
				Streptococcus
				Succinivibrio
				Sutterella
				Suttonella
				Synergistes
				Syntrophomonas
				Treponema
				Trichococcus
				Trueperella
				Turicibacter
				vadinCA11
				Veillonella
				Victivallis
				Weissella
				YRC22

## Sheet: S2
Supplementary Table2 Summary of genera with average relative abundance greater than 0.01%(N=239)
Genus	Mean	SD
Actinobacillus	0.0759364	0.245162
Akkermansia	0.287291	0.87905
Anaeroplasma	0.0398439	0.053582
Anaerostipes	0.0104692	0.0184825
Anaerovibrio	0.515645	0.677622
Anaerovorax	0.0155059	0.0217409
Bacteroides	4.88958	6.88833
Bifidobacterium	0.011148	0.0249118
Blautia	0.053773	0.0470135
Bulleidia	0.035438	0.0409532
Butyricicoccus	0.220166	0.32452
Butyrivibrio	0.0114061	0.0178417
CF231	4.1385	3.28931
Campylobacter	0.631848	1.07302
Clostridium	3.32738	4.39545
Coprococcus	1.82227	1.33113
Defluviitalea	0.0159142	0.0139405
Dehalobacterium	0.0106916	0.0151111
Desulfovibrio	0.403809	0.661425
Dialister	0.0288009	0.097627
Dorea	0.307557	0.527136
Epulopiscium	0.267137	0.650054
Escherichia	1.28729	3.24359
Faecalibacterium	0.130002	0.129116
Fibrobacter	0.025311	0.0423178
Fusobacterium	3.76538	10.4273
Haemophilus	0.0183422	0.0501114
Helicobacter	0.253273	0.933481
L7A_E11	0.0300646	0.0380234
Lachnospira	0.526573	0.561564
Lactobacillus	0.388098	0.463988
Megasphaera	0.218316	0.958134
Mitsuokella	0.228946	0.739798
Oscillospira	1.45541	1.13448
Paludibacter	0.287699	0.394708
Parabacteroides	1.21926	1.02527
Paraprevotella	0.0708825	0.195621
Pasteurella	0.0289081	0.146624
Phascolarctobacterium	1.43423	0.864952
Prevotella	12.3205	6.50714
RFN20	0.0336118	0.0385239
Roseburia	2.08654	1.94212
Ruminococcus	2.39163	1.80748
Salmonella	0.0327259	0.239347
Sharpea	0.0174654	0.0488591
Sphaerochaeta	0.0384724	0.0707863
Streptococcus	1.0029	3.88973
Succinivibrio	0.0802749	0.438107
Sutterella	0.214524	0.33367
Treponema	2.5425	2.94781
Turicibacter	0.538454	0.457821
Unclassified	47.8887	11.8488
Veillonella	0.0362594	0.142315
YRC22	0.835367	1.21156
p_75_a5	0.81739	1.02646
rc4_4	0.407471	0.401801

## Sheet: S3
Supplementary Table3 The microbial diversity of cecum in this resource population
index	N	Mean	SD	CV (%)
Sobs	239	782.925	171.341	21.8848
Chao	239	970.746	194.681	20.0547
Ace	239	962.85	186.525	19.3722
Shannon	239	4.63306	0.648516	13.9976
Simpson	239	0.0418416	0.0373197	89.1927
Sobs:observed species index

## Sheet: S4
Supplementary Table4 The microbiability and BIC of PL and IMF in different model
Covariates	PL		IMF
	m2 (SE)	BIC	m2 (SE)	BIC
Covariate 1	0.20 (0.12) *	387.12	0.18 (0.12)	156.17
Covariate 2	0.25 (0.12) **	387.01	0.26 (0.12) *	29.31
Covariate 3	0.20 (0.12) *	367.45	0.25 (0.12) *	53.95
Covariate 4	0.20 (0.12) *	396.28	0.18 (0.12)	160.7
Covariate 5	0.25 (0.12) **	395.99	0.26 (0.12) *	36.84
Covariate 6	0.21 (0.12) *	376.53	0.25 (0.12) *	60.66
Covariate 1: BW + PC5; Covariate 2: BW + PC2; Covariate 3: BW + PC5+ PC2; Covariate 4: BW + sex + PC5; Covariate 5: BW + sex + PC2; Covariate 6: BW + sex + PC5+ PC2; * indicate p value <0.05; ** indicate p value <0.01

## Sheet: S5
Supplementary Table5 Microbiome-wide association analysis of fat related traits in the resource population
Genus	PL		IMF
	Beta	P value	Beta	P value
Actinobacillus	0.187765	0.555304	0.123304	0.498775
Akkermansia	0.0181496	0.824862	0.065921	0.147052
Anaeroplasma	3.15537	0.0263106	0.47219	0.559138
Anaerostipes	0.681142	0.879505	-3.3409	0.192315
Anaerovibrio	-0.162028	0.140981	0.0056541	0.927854
Anaerovorax	-4.9858	0.141078	-0.478946	0.802735
Bacteroides	-0.000334951	0.975998	0.00399424	0.522798
Bifidobacterium	0.520743	0.857776	1.33383	0.407927
Blautia	2.80676	0.067325	0.789185	0.360111
Bulleidia	2.04843	0.264183	1.95615	0.056037
Butyricicoccus	0.276233	0.239	-0.0175838	0.894552
Butyrivibrio	1.10343	0.807143	-2.19595	0.388203
CF231	0.026215	0.267873	0.0146004	0.275884
Campylobacter	-0.115421	0.102107	0.0529788	0.186331
Clostridium	0.0242454	0.133984	0.00506577	0.577671
Coprococcus	0.0172103	0.771248	-0.0428613	0.19844
Defluviitalea	6.40908	0.259043	-3.88591	0.226445
Dehalobacterium	0.247664	0.96444	-6.14939	0.0527256
Desulfovibrio	0.0176461	0.875033	-0.0305382	0.628839
Dialister	-0.758568	0.328471	0.479443	0.274174
Dorea	0.0255711	0.85389	0.0564075	0.46428
Epulopiscium	0.0327853	0.776396	-0.0263355	0.683951
Escherichia	-0.0354073	0.127415	0.00115504	0.929997
Faecalibacterium	1.02104	0.0688715	0.22703	0.474304
Fibrobacter	-1.82567	0.319217	1.28203	0.215008
Fusobacterium	-0.00653686	0.357943	0.0034319	0.391811
Haemophilus	-2.00958	0.22464	0.753019	0.430848
Helicobacter	0.045419	0.571441	0.122335	0.0056984
L7A_E11	-0.869774	0.672629	0.281762	0.808017
Lachnospira	-0.0299007	0.828166	-0.052657	0.498476
Lactobacillus	-0.189377	0.234012	-0.0669564	0.456288
Megasphaera	-0.0481621	0.540116	0.035194	0.423767
Mitsuokella	-0.084574	0.414243	0.0204874	0.725772
Oscillospira	-0.028283	0.675575	-0.055833	0.144355
Paludibacter	-0.162736	0.405717	-0.105324	0.341676
Parabacteroides	-0.0847562	0.259703	-0.013886	0.744252
Paraprevotella	-0.83442	0.0331875	0.189104	0.399716
Pasteurella	-1.00719	0.0379136	-0.460992	0.0933775
Phascolarctobacterium	-0.108988	0.223673	-0.0405442	0.425279
Prevotella	-0.000453297	0.967791	-0.00725214	0.242678
RFN20	2.96105	0.14813	0.339715	0.771583
Roseburia	0.0474829	0.230951	-0.00867998	0.699795
Ruminococcus	-0.0254114	0.542165	0.00859258	0.714644
Salmonella	0.472068	0.128845	0.200019	0.257743
Sharpea	-0.151679	0.916394	2.53108	0.00118485
Sphaerochaeta	-0.621511	0.603494	0.28904	0.67513
Streptococcus	0.038905	0.0300073	-0.00391506	0.698333
Succinivibrio	0.0139436	0.935881	0.068038	0.486621
Sutterella	-0.169945	0.446738	-0.075898	0.546388
Treponema	-0.0327798	0.208511	0.0114615	0.437393
Turicibacter	0.0980155	0.556848	-0.148229	0.112868
Unclassified	0.0017338	0.78905	-0.00479576	0.187984
Veillonella	0.309504	0.553257	-0.0134099	0.963521
YRC22	0.0481856	0.439109	0.0556834	0.111863
p_75_a5	-0.11863	0.101441	0.00372512	0.927782
rc4_4	-0.224281	0.222165	-0.162862	0.11412
